# Supplementary material for: Clinical and Immunological Perspectives on the Nasal Microbiome’s Role in Olfactory Function and Dysfunction
Source: Microorganisms. 2026 Jan 20;14(1):234. doi: 10.3390/microorganisms14010234 (PMC12843637; doi:10.3390/microorganisms14010234)
Supplement: Supplementary file 1 [file microorganisms-14-00234-s001.zip]

Archive with 1 entries (1 files):
- microorganisms-4082600-supplementary.pdf
